# Supplementary material for: Robust transcriptional signatures for low-input RNA samples based on relative expression orderings
Source: BMC Genomics. 2017 Nov 28;18:913. doi: 10.1186/s12864-017-4280-7 (PMC5704640; doi:10.1186/s12864-017-4280-7)
Supplement: Supplementary file 2 — The main analyses codes used in this research. (R 4 kb) [file 12864_2017_4280_MOESM2_ESM.r]

##Turn the cel files into matrix
source("http://www.bioconductor.org/biocLite.R")
    biocLite("affy","release")

    library(affy)
    setwd("InputPath") 
    ExpData <- justRMA()

    setwd("OutputPath")
    write.exprs(ExpData,file="probe_exp.txt") 

	
	
## turn the probe expression profiles into gene expression profiles
rm(list=ls())
setwd("InputPath");
data<-read.table("expressionname.txt",header=T,sep="\t");
id<-read.table("GPLname.txt",header=T,sep="\t");
ind<-match(data[,1],id[,1]);
gid<-as.matrix(id[ind,2]);
gid<-as.matrix(as.numeric(gid));
exp<-as.matrix(cbind(gid,data[,-1]));
exp<-na.omit(exp)
geneidfactor=factor(exp[,1]);
exp=apply(exp,2,function(x) tapply(x,geneidfactor,mean))
write.table(exp,"exp.txt",col.names=T,row.names=F,sep="\t");


##batch extract the gene expression from  many .txt files 
setwd("InputPath");	
docs<-dir()
file1=docs[1]
data1=read.table(file1,sep="\t",header=T,quote="\"")
data1<-as.matrix(data1,Asfactor=F)
gene=data1[,1]
expression<-matrix(,nrow=length(gene),ncol=length(docs));
expression[,1]=data1[,2]
for (i in 2:length(docs)){
	data1=read.table(docs[i],sep="\t",header=T,quote="\"")
	expression[,i]=data1[,2]
}
write.table(expression,"expression.txt",col.names=docs,sep="\t",row.names=gene)


##Combine the same gene id profiles 
setwd("InputPath");
exp<-read.table("expressionname.txt",header=T,sep="\t")
geneidfactor=factor(exp[,1]);
exp=apply(exp,2,function(x) tapply(x,geneidfactor,mean))
write.table(exp,"exp.txt",col.names=T,row.names=F,sep="\t");

##sum of the exons in base pairs

## ciucular extract some certain gene expression profiles from  a .txt file
setwd("InputPath");	
data<-as.matrix(read.table("expressionname.txt",header=T,sep="\t"));
num=dim(data)[2]/2
expname<-paste("exp",1:num,sep = "")
for (i in 1:num){ 
	exp=data[,(2*i-1):(2*i)]
	write.table(exp,paste(expname[i],".txt",sep=""))
}


##calculate the exon length of genes  NCBI37/mm9
setwd("InputPath");	
data<-as.matrix(read.table("exon.txt",header=T,sep="\t"));
num1<-dim(data)[1]
exonsum<-matrix(,num1,ncol=1);
for (i in 1:num1){
exonStarts<-strsplit(data[i,2], split=',')
exonStarts<-as.matrix(as.numeric(unlist(exonStarts)))
exonEnds<-strsplit(data[i,3], split=',')
exonEnds<-as.matrix(as.numeric(unlist(exonEnds)))
num<-data[i,1]
num<-as.matrix(as.numeric(unlist(num)))
SUM<-matrix(,nrow=num,ncol=1);
SUM[,]=exonEnds-exonStarts
t1=sum(SUM,1)
exonsum[i,]=t1
i=i+1
}
write.table(exonsum,"exonsum.txt",sep="\t");


#transfer the gene bank asscession of exon into Entrez gene id 
setwd("InputPath");
exonsum<-as.matrix(read.table("exonsum.txt",header=T,sep="\t"));	
geneidfactor=factor(exonsum[,1]);
exp=apply(exonsum,2,function(x) tapply(x,geneidfactor,mean))
write.table(exp,"exonsum1.txt",col.names=T,row.names=F,sep="\t");

##make the gene of reads profile with gene length
setwd("InputPath");	
exp<-as.matrix(read.table("exp.txt",header=T,sep="\t"));
exonsum1<-as.matrix(read.table("exonsum1.txt",header=T,sep="\t"));
index=match(exp[,1],exonsum1[,1]);
exonsum=exonsum1[index,];
ind=match(exp[,1],exonsum[,1]);
exonsum=exonsum1[index,];
write.table(exonsum,"exonsumGSE50856.txt",col.names=T,row.names=F,sep="\t");


##obtaining the highly stable REOs of the gene pairs
setwd("InputPath");
freq<-0.99;
exp<-as.matrix(read.table("expressionVALUE.txt",sep="\t",header=FALSE));
gene<-as.matrix(read.table("expressionID.txt",sep="\t",header=FALSE));
Lgene<-dim(exp)[1];
colN<-dim(exp)[2];
Lgene<- Lgene-1;
for (k in 1:Lgene){
  print(k)
  Nnorm=exp[k,]
  genej<-Lgene+1-k;
  N_tmp=matrix(rep(Nnorm,genej),ncol=colN,byrow=T)-exp[(k+1):(Lgene+1),];
  if (length(N_tmp)==colN){
    N_tmp<-t(N_tmp);
  }
  Nloc_up=which((rowSums(N_tmp>0)/colN)>freq);
  Nloc_down=which((rowSums(N_tmp<0)/colN)>freq);
  pair1<-matrix(-1,length(Nloc_up),2);
  pair2<-matrix(-1,length(Nloc_down),2);
  pair1<-cbind(rep(gene[k],length(Nloc_up)),gene[Nloc_up+k]);
  pair2<-cbind(gene[Nloc_down+k],rep(gene[k],length(Nloc_down)));
  pair<-rbind(pair1,pair2);
  write.table(pair,"expressionname.txt", append = T, sep="\t",col.names = F, row.names =F);
}  


##extract the gene expression profiles of 5 genes （MMP3-4314,EPCAM-4072,RGS13-6003,CD37-951,STAP1-26228）
setwd("InputPath");
data<-read.table("expressionname.txt",header=T,sep="\t");
index<-which(data[,1]==4314|data[,1]==4072|data[,1]==6003|data[,1]==951|data[,1]==26228);
expressionnameGene<-data[index,];
write.table(expressionnameGene,"expGene.txt",col.names=T,row.names=F,sep="\t");


(http://source-search.princeton.edu/cgi-bin/source/sourceBatchSearch)
